# Supplementary material for: Efficacy of Flavonoids on Animal Models of Polycystic Ovary Syndrome: A Systematic Review and Meta-Analysis
Source: Nutrients. 2022 Oct 4;14(19):4128. doi: 10.3390/nu14194128 (PMC9571610; doi:10.3390/nu14194128)
Supplement: Supplementary file 1 [file nutrients-14-04128-s001.zip]

Archive with 1 entries (1 files):
- nutrients-1933156-supplementary.pdf
